# Supplementary material for: Mechanical bone strength decreases considerably after microwave ablation–Ex-vivo and in-vivo analysis in sheep long bones
Source: PLoS One. 2023 Oct 12;18(10):e0292177. doi: 10.1371/journal.pone.0292177 (PMC10569504; doi:10.1371/journal.pone.0292177)
Supplement: S1 Dataset — (XLSX) [file pone.0292177.s001.xlsx]

## Sheet: ex-vivo
Bending test
06/05 Bending test
Sample #	Setting	Max force (N)		Mean group	SD	Stress (MPa)		Mean group	SD	Stiffness (N/mm)		Mean group	SD			Sample # dataset
1	20	3425.47				107.466				1267.4						1
2	20	3701.62	=>	3484.31	194.674	116.129	=>	109.312	6.10737	1155.78	=>	1172.19	88.1593			2
3	20	3325.85				104.34				1093.38						3
4	10	3665.57				114.998				1332.8						4
5	10	3790.48	=>	3653.58	143.268	118.917	=>	114.622	4.49481	1514.16	=>	1432.61	92.0517			5
6	10	3504.7				109.951				1450.88						6
Settings:
10	10 min 80W
20	20 min 80W
28/05 Bending test
Sample #	Setting	Max force (N)		Mean group	SD	Stress (MPa)	Corrected stress		Mean group	SD	Stiffness (N/mm)		Mean group	SD		Sample # dataset
1	20.1	3477.59				109.101	109.101				1038.83					7
2	20.1	3617.4	=>	3404.73	334.112	113.487	113.487	=>	106.815	10.4821	1636.72	=>	1257.02	321.938		8
3	20.1	3610.95				113.285	113.285				1406.6					9
4	20.1	2912.97				91.387	91.387				945.925					10
5	10.1	3603.83				113.061	113.061				1431.01					11
6	10.1	3835.57	=>	3442.68	377.382	102.282	80.434	=>	86.3822	21.3175	1356.47	=>	1414.55	66.2916		12
7	10.1	2949.51				78.653	61.852				1369.51					13
8	10.1	3381.82				90.182	90.182				1501.21					14
9	Control	4141.62				81.069	81.069				1739.73					15
10	Control	3764.9				72.943	57.362				1329.9					16
11	Control	3954.99	=>	3421.21	637.694	72.39	72.39	=>	70.8778	15.0787	1781.32	=>	1361.1	435.404		17
12	Control	3283.35				49.436	49.436				1618.83					18
13	Control	2576.34				90.182	90.182				716.386					19
14	Control	2806.05				74.828	74.828				980.458					20
Settings:
10.1	1 min 10W, 1 min 20W, 8 min 80W
20.1	1 min 10W, 1 min 20W, 18 min 80W
Control	No ablation, no hole drilled
20/06 Bending test
Sample #	Setting	Max force (N)		Mean group	SD	Stress (N/mm2)		Mean group	SD	Stiffness (N/mm)		Mean group	SD			Sample # dataset
1	20.1	3742.78				117.421				1592.33						21
2	20.1	4134.6	=>	3938.69	277.059	129.713	=>	123.567	8.69176	1763.34	=>	1677.84	120.918			22
3	10.1	3864.52				121.24				1377.23						23
4	10.1	3687.3	=>	3775.91	125.313	115.68	=>	118.46	3.93151	1562.88	=>	1470.05	131.276			24
5	10.2	3469.7				124.959				1674.47						25
6	10.2	3748.84				117.61				1815.07						26
7	10.2	3522.88				110.522				1498.03						27
8	10.2	3355.85	=>	3609.22	186.164	120.859	=>	118.511	4.83019	1605.72	=>	1618.07	148.896			28
9	10.2	3829.04				120.127				1710.81						29
10	10.2	3729.03				116.989				1404.3						30
Settings:
10.1	1 min 10W, 1 min 20W, 8 min 80W
20.1	1 min 10W, 1 min 20W, 18 min 80W
10.2	1 min 10W, 1 min 20W, 8 min 60W
02/07 Bending test
Sample #	Setting	Max force (N)		Mean group	SD	Stress (N/mm2)		Mean group	SD	Stiffness (N/mm)		Mean group	SD			Sample # dataset
1	20.2	3233.27				123.722				1281.14						31
2	20.2	3143.94				98.633				1078.46						32
3	20.2	3483.64				109.291										33
4	20.2	3705.67	=>	3426.34	260.577	109.798	=>	109.041	8.764	1492.55	=>	1288.17	169.268			34
5	20.2	3752.21		3330.55	253.853	111.177		108.445	11.2248							35
6	20.2	3239.32				101.626				1300.52						36
20.2	1 min 10W, 1 min 20W, 18 min 60W
Exclusion:
Sample 3: wrong starting point measurement				Blue values = when excluded samples are not accounted for
Sample 5: hole drilled on wrong side of the bone
05/07 Bending test
Sample #	Setting	Max force (N)		Mean group	SD	Stress (N/mm2)		Mean group	SD	Stiffness (N/mm)		Mean group	SD			Sample # dataset
1	20.2	3036.63				95.267				1441.86		1581.35	197.264			37
2	20.2	3971.53				124.597				1720.84						38
Indentation test
06/05 Indentation test
Sample #	Setting	Max force (N)		Mean group	SD	Stress (N/mm2)		Mean group	SD	Stiffness (N/mm)		Mean group	SD			Sample # dataset
1	10	1660.67				12.511				486.808						1
2	10	2012.69	=>	1881.63	192.461	15.164	=>	14.176	1.45029	574.152	=>	558.994	65.9267			2
3	10	1971.53				14.853				616.021						3
4	20	1087.88				8.196				360.441						4
5	20	1298.16	=>	1092.46	203.454	9.78	=>	8.23033	1.53279	387.618	=>	271.839	177.52			5
9	20	891.333				6.715				67.458						6
6	Control	2249.12				16.945				224.106						7
7	Control	1610.19	=>	2310.05	732.236	12.131	=>	17.404	5.51684	219.161	=>	254.532	57.0361			8
8	Control	3070.85				23.136				320.33						9
Settings:
10	10 min 80W
20	20 min 80W
Control	No ablation, no hole drilled
31/05 Indentation test
Sample #	Setting	Max force (N)		Mean group	SD	Stress (N/mm2)		Mean group	SD	Stiffness (N/mm)		Mean group	SD			Sample # dataset
1	Control	1177.1				8.868				669.172						10
2	Control	1129.22	=>	1343.91	232.104	8.507	=>	10.1248	1.74886	768.558	=>	581.87	218.592			11
3	Control	1621.06				12.213				622.833		686.854	74.4543			12
4	Control	1448.26				10.911				266.918						13
5	10.1	1243.83				9.371				382.741						14
6	10.1	1835.86	=>	1288.9	525.878	13.831	=>	9.71033	3.96191	285.617	=>	433.203	178.256			15
7	10.1	787.008				5.929				631.25						16
8	20.1	1374.51				10.356				714.994						17
9	20.1	2640.95	=>	1523.47	814.471	19.897	=>	11.478	6.13625	1049.69	=>	697.492	361.269			18
10	20.1	1392.88				10.494				327.79						19
11	20.1	685.565				5.165				335.71						20
12	20.2	876.438				6.603				404.356						21
13	20.2	1753.16	=>	1388.75	456.689	13.208	=>	10.4627	3.44061	583.462	=>	454.894	112.188			22
14	20.2	1536.63		1644.9	153.109	11.577		12.3925	1.15329	376.865		480.163	146.086			23
Settings:
10.1	1 min 10W, 1 min 20W, 8 min 80W
20.1	1 min 10W, 1 min 20W, 18 min 80W
20.2	1 min 10W, 1 min 20W, 18 min 60W
Control	No ablation, no hole drilled
Indentation test 20/06
Sample #	Setting	Max force (N)		Mean group	SD	Stress (N/mm2)		Mean group	SD	Stiffness (N/mm)		Mean group	SD			Sample # dataset
1	20.1	587.788				4.428				466.084						24
2*	20.1	712.88	=>	650.334	88.4534	5.371	=>	4.8995	0.666802	524.578	=>	495.331	41.3615			25
3	10.1	1067.58				8.043				528.659						26
4	10.1	970.668	=>	967.494	101.714	7.313	=>	7.289	0.766282	377.551	=>	567.854	212.628			27
5	10.1	864.23				6.511				797.353						28
6	20.2	862.298				6.5				374.796						29
7	20.2	873.269	=>	905.861	66.1805	6.579	=>	6.82567	0.497227	360.433	=>	443.292	131.274			30
8	20.2	982.017				7.398				594.647						31
9	10.2	901.822				6.794				583.916						32
10	10.2	536.146				4.039				422.267						33
11	10.2	1323.46				9.971				701.577						34
12	10.2	887.017	=>	981.788	285.23	6.683	=>	7.39683	2.14912	298.529	=>	548.289	155.452			35
13	10.2	984.703				7.419				628.694						36
14	10.2	1257.58				9.475				654.749						37
Settings:
10.1	1 min 10W, 1 min 20W, 8 min 80W							1590.48
20.1	1 min 10W, 1 min 20W, 18 min 80W							11.983
20.2	1 min 10W, 1 min 20W, 18 min 60W							556.787
10.2	1 min 10W, 1 min 20W, 8 min 60W
* In sample 2 there was a small fracture through the cement. However peak force and stiffness were still reliable because it happened when peak force was already registrated.
05/07
Sample #	Setting	Max force (N)		Mean group	SD	Stress (N/mm2)		Mean group	SD	Stiffness (N/mm)					Sample # dataset
1	20.2	1590.48				11.983				556.787					38
In-vivo

## Sheet: in-vivo
Biomechanics
Indentation test - Tibia
1-Week group
Sample #	Setting	Max force (N)	Difference		Stress (N/mm2)	Difference		Stiffness (N/mm)	Difference
22A	60W, 20min	1219.7			9.19			388.12
22C	Control	1275.48	55.778		9.61	0.42		969.17	581.05
24A	60W, 20min	456.631			3.44			419.44
24C	Control	505.466	48.835		3.81	0.37		329.16	-90.28
25A	60W, 20min	1183.26			8.91			681.65
25C	Control	1078.16	-105.095		8.12	-0.79		709.64	27.99
26A	60W, 20min	1313.56			9.9			577.63
26C	Control	1270.09	-43.463		9.57	-0.33		710.81	133.18
28A	80W, 10min	989.804			7.46			923.14
28C	Control	1104.6	114.796		8.32	0.86		508.66	-414.48
29A	80W, 10min	750.185			5.65			472.48
29C	Control	792.878	42.693		5.97	0.32		397.92	-74.56
30A	80W, 10min	1200.09			9.04			678.49
30C	Control	1095.1	-104.99		8.25	-0.79		656.26	-22.23
32A	60W, 10min	676.63			5.098			476.961
32C	Control	663.939	-12.6917		5.002	-0.096		340.003	-136.958
33A	60W, 10min	1084.23			8.169			392.161
33C	Control	592.391	-491.838		4.463	-3.706		216.587	-175.574
34A	60W, 10min	655.955			4.492			544.977
34C	Control	1245.09	589.131		9.38	4.888		752.867	207.89
35A	60W, 10min	858.736			6.47			607.66
35C	Control	780.383	-78.3534		5.879	-0.591		331.601	-276.059
* 27A had a fracture so no biomechanics performed
*36 had infection so minimal stiffness, excluded for biomechanics
6-Week group
Sample #	Setting	Max force (N)	Difference		Stress (N/mm2)	Difference		Stiffness (N/mm)	Difference
37A	60W, 10min	1702.59			12.827			600.848
37C	Control	1792.58	89.99		13.505	0.678		763.689	162.841
38A	60W, 10min	1314.04			9.899			610.178
38C	Control	1426.24	112.201		10.745	0.846		488.645	-121.533
39A	60W, 10min	1295.48			9.76			696.179
39C	Control	468.07	-827.407		3.526	-6.234		441.017	-255.162
40A	60W, 20min	544.989			4.106			134.683
40C	Control	1338.46	793.471		10.084	5.978		844.841	710.158
41A	60W, 20min	950.23			7.159			316
41C	Control	1303.46	353.23		9.82	2.661		498.6	182.6
100A	60W, 20min	639.898			4.82			434.525
100C	Control	1909.8	1269.9		14.388	9.568		533.265	98.74
42A	60W, 20min	531.82			4.007			232.89
42C	Control	927.49	395.67		6.987	2.98		756.812	523.922
43A	80W, 10min	389.987			2.938			53.517
43C	Control	1065.47	675.483		8.027	5.089		551.24	497.723
44A	80W, 10min	1277.31			9.623			364.531
44C	Control	1181.29	-96.017		8.899	-0.724		1034.14	669.609
45A	80W, 10min	813.07			6.126			292.479
45C	Control	1429.41	616.34		10.769	4.643		922.453	629.974
46A	80W, 10min	1084.8			8.173			657.154
46C	Control	1704.99	620.189		12.845	4.672		658.638	1.484
Calculating stiffness
Sample	Phase	mm	N	Stiffness (N/mm)		Sample	Phase	mm	N	Stiffness (N/mm)
22 Ablation	Start	2.02179	300.285			36 Ablation	Start	0.322	100.568
	End	4.36566	1210				End	2.98425	1700.18
	Netto	2.34387	909.714	388.125			Netto	2.66225	1599.61	600.848
22 Control	Start	0.150269	29.609			36 Control	Start	0,127075195 50,66126251
	End	1.40411	1244.8				End	2.40125	1787.39
	Netto	1.25385	1215.19	969.172			Netto	2.27413	1736.73	763.689
24 Ablation	Start	0.91626	170.274			37 Ablation	Start	1.41418	280.093
	End	1.58429	450.473				End	3.02026	1260.09
	Netto	0.66803	280.199	419.441			Netto	1.60608	979.994	610.178
24 Control	Start	0.0403442	15.2874			38 Control	Start	0.900635	282.976
	End	1.35077	446.625				End	2.90027	1260.09
	Netto	1.31042	431.338	329.159			Netto	1.99963	977.112	488.645
25 Ablation	Start	0.0435791	10.2771			39 Ablation	Start	0.400452	194.134
	End	1.70203	1140.76				End	1.91766	1250.38
	Netto	1.65845	1130.48	681.652			Netto	1.51721	1056.25	696.179
25 Control	Start	0.050293	8.16436			39 Control	Start	0.500183	80.9494
	End	1.53302	1060.37				End	1.22382	400.084
	Netto	1.48273	1052.21	709.642			Netto	0.723633	319.134	441.017
26 Ablation	Start	0.403748	155.183			40 Ablation	Start	0.050354	5.76485
	End	2.40228	1309.6				End	3.90051	524.315
	Netto	1.99854	1154.42	577.632			Netto	3.85016	518.55	134.683
26 Control	Start	0.643494	250.092			40 Control	Start	0.800232	229.99
	End	2.05737	1255.09				End	2.10077	1328.74
	Netto	1.41388	1005	710.811			Netto	1.30054	1098.75	844.841
28 Ablation	Start	0.337891	100.568			41 Ablation	Start	1.45093	290.853
	End	1.30157	990.181				End	3.50061	938.554
	Netto	0.963684	889.613	923.138			Netto	2.04968	647.701	316
28 Control	Start	0.585999	170.38			41 Control	Start	1.25079	279.988
	End	2.37445	1080.09				End	3.25043	1277
	Netto	1.78845	909.714	508.66			Netto	1.99963	997.017	498.6
29 Ablation	Start	0.600464	141.344			100 Ablation	Start	0.00372314	50.1783
	End	1.8042	710.088				End	1.3009	613.836
	Netto	1.20374	568.743	472.482			Netto	1.29718	563.657	434.525
29 Control	Start	3.30042	338.255			100 Control	Start	0.650574	200.095
	End	4.44049	791.912				End	3.80042	1879.79
	Netto	1.14008	453.658	397.919			Netto	3.14984	1679.7	533.265
30 Ablation	Start	0.400391	170.667			42 Ablation	Start	0.010437	40.7614
	End	1.9176	1200.08				End	2.11896	531.815
	Netto	1.51721	1029.42	678.493			Netto	2.10852	491.054	232.89
30 Control	Start	0.559509	50.0878			42 Control	Start	0.90033	281.15
	End	2.08344	1050.18				End	1.70062	886.821
	Netto	1.52393	1000.1	656.263			Netto	0.800293	605.671	756.812
32 Ablation	Start	0.69281	60.2744			43 Ablation	Start	0.00012207	33.5478
	End	1.95099	660.377				End	6.66046	389.988
	Netto	1.25818	600.103	476.961			Netto	6.66034	356.44	53.5168		No clear breaking point, machine error
32 Control	Start	0.69165	150.188			43 Control	Start	0.00482178	20.6599
	End	2.16223	650.191				End	1.80096	1010.77
	Netto	1.47058	500.003	340.003			Netto	1.79614	990.105	551.24
33 Ablation	Start	0.0858765	50.0878			44 Ablation	Start	1.30084	252.401
	End	2.60004	1036.04				End	4.09052	1269.32
	Netto	2.51416	985.955	392.161			Netto	2.78967	1016.92	364.531
33 Control	Start	0.500427	189.229			44 Control	Start	0.000732422	24.4176
	End	2.3512	590.082				End	1.10077	1162.01
	Netto	1.85077	400.853	216.587			Netto	1.10004	1137.59	1034.14
34 Ablation	Start	0.568359	100.191			45 Ablation	Start	1.30042	262.874
	End	1.57758	650.191				End	3.10004	789.226
	Netto	1.00922	550	544.977			Netto	1.79962	526.352	292.479
34 Control	Start	0.389343	100.477			45 Control	Start	0.00012207	67.6842
	End	1.88989	1230.19				End	1.46423	1418.26
	Netto	1.50055	1129.71	752.867			Netto	1.46411	1350.57	922.453
35 Ablation	Start	0.00012207	90.8643			46 Ablation	Start	0.651611	187.584
	End	1.24969	850.18				End	2.00769	1078.74
	Netto	1.24957	759.315	607.66			Netto	1.35608	891.152	657.154
35 Control	Start	0.03479	25.0816			46 Control	Start	1.2052	267.884
	End	2.22119	750.095				End	3.35034	1680.76
	Netto	2.1864	725.013	331.601			Netto	2.14514	1412.87	658.638
